# Supplementary material for: Spatial Transcriptomic Analysis Reveals Associations between Genes and Cellular Topology in Breast and Prostate Cancers
Source: Cancers (Basel). 2022 Oct 4;14(19):4856. doi: 10.3390/cancers14194856 (PMC9562681; doi:10.3390/cancers14194856)
Supplement: Supplementary file 1 [file cancers-14-04856-s001.zip]

Archive with 1 entries (1 files):
- cancers-1924504-supplementary.pdf
